# Supplementary material for: Characterisation of Bee Pollen from the Marche Region (Italy) According to the Botanical and Geographical Origin with Analysis of Antioxidant Activity and Colour, Using a Chemometric Approach
Source: Molecules. 2022 Nov 18;27(22):7996. doi: 10.3390/molecules27227996 (PMC9692707; doi:10.3390/molecules27227996)
Supplement: Supplementary file 1 [file molecules-27-07996-s001.zip]

Archive with 1 entries (1 files):
- molecules-2012510-supplementary.pdf
